# Supplementary material for: Influence of Reduced Graphene Oxide and Carbon Nanotubes on the Structural, Electrical, and Photoluminescent Properties of Chitosan Films
Source: Polymers (Basel). 2024 Jun 27;16(13):1827. doi: 10.3390/polym16131827 (PMC11243828; doi:10.3390/polym16131827)
Supplement: Supplementary file 1 [file polymers-16-01827-s001.zip]

Archive with 1 entries (1 files):
- polymers-3060445-supplementary.pdf
